# Supplementary material for: Understanding the challenges of healthcare transition in the context of HIV-related stigma for young adults with perinatal HIV in Thailand
Source: PLoS One. 2025 Nov 26;20(11):e0336624. doi: 10.1371/journal.pone.0336624 (PMC12654928; doi:10.1371/journal.pone.0336624)
Supplement: S1 File — (XLSX) [file pone.0336624.s001.xlsx]

## Sheet: all 40
Group	sex	Age group	high edu	occup	work status	relationship	Health CC	Age started ART	Age transition	Ped score	curr Clinic score	%adherence	con illness	specify illnesses	CD4	VL	PHQ9	Q1	Q2	Q3	Q4	Q5	Q6	Q7	Q8	sum score
A	0	29 or older	3	5	3	4	2	7	NA	10	NA	90	1		765	<20	2	2	2	1	1	2	2	1	1	12
B	0	23-25	4	2	3	2	1	8	18	10	6	100	2		921	<20	10	4	4	4	2	2	3	2	3	24
A	0	23-26	4	4	3	3	1	7	NA	10	NA	80	2		1055	<20	10	1	1	1	1	2	1	1	1	9
A	1	26-28	1	1,4	2	1	1	7	22	10	NA	80	2		934	<20	8	2	3	2	2	2	2	3	2	18
A	1	23-25	5	1	1	1	1	5	NA	10	NA	100	2		628	22	4	3	3	2	2	3	1	1	2	17
B	0	23-25	2	4	3	1	2	1	24	10	8	90	1		220	<20	9	3	2	2	2	3	3	2	2	19
B	1	23-25	5	2	3	1	2	8	23	10	9	99	2		208	<35	0	1	1	2	1	1	1	1	1	9
B	1	26-28	3	4	3	1	1	6	24	9	9	90	2		902	<40	9	3	3	3	2	4	2	3	1	21
C	0	29 or older	2	4	NA	NA	NA	NA	NA	NA	NA	NA	NA		NA	NA	NA	NA	NA	NA	NA	NA	NA	NA	NA
C	0	29 or older	1	4	NA	NA	NA	NA	NA	NA	NA	NA	NA		NA	NA	NA	NA	NA	NA	NA	NA	NA	NA	NA
A	0	20-22	3	1	1	1	1	1	NA	10	NA	98	2		706	23	0	2	3	1	1	1	4	1	1	14
A	1	20-22	5	1	1	1	1	14	NA	9	NA	100	2		631	<20	1	2	1	1	1	1	1	1	1	9
B	0	20-22	2	2	3	2	2	3	20	9	8	80	2		407	<40	0	3	1	1	1	1	1	1	2	11
B	1	26-28	4	2	3	2	2	11	25	10	9	98	2		475	<20	2	2	2	2	2	2	2	2	2	16
B	0	20-22	5	1,2	2	3	2	10	20	9	9	95	2		526	35.6	5	2	1	2	1	3	3	1	1	14
B	1	20-22	4	2	3	1	2	10	20	10	8	85	2		594	650000	4	1	1	1	1	1	2	1	1	9
C	0	29 or older	6	3	NA	NA	NA	NA	NA	NA	NA	NA	NA		NA	NA	NA	NA	NA	NA	NA	NA	NA	NA	NA
A	0	20-22	2	4	3	2	1	1	NA	9	NA	100	2		978	27.1	1	2	3	4	1	1	2	1	1	15
A	1	20-22	2	4	3	1	1	1	NA	8	NA	90	2		509	<20	2	3	3	1	1	2	2	2	3	17
A	0	20-22	5	1	1	1	1	16	NA	10	NA	100	1	social anxiety disorder	505	<20	18	4	4	1	1	1	1	1	1	14
A	0	23-25	1	2	3	4	1	3	NA	10	NA	60	2		179	41000	3	4	4	3	2	4	4	2	4	27
B	0	23-25	5	unemployed	looking for a job	1	2	8	23	10	8	99	1	lung fungus	612	<20	3	2	1	1	1	2	1	1	1	10
B	0	26-28	2	2	3	3	2	10	25	10	8	100	2		188	<20	0	2	2	1	1	3	3	1	1	14
C	0	29 or older	2	4	NA	NA	NA	NA	NA	NA	NA	NA	NA		NA	NA	NA	NA	NA	NA	NA	NA	NA	NA	NA
C	0	29 or older	2	4	NA	NA	NA	NA	NA	NA	NA	NA	NA		NA	NA	NA	NA	NA	NA	NA	NA	NA	NA	NA
C	0	29 or older	5	housework	NA	NA	NA	NA	NA	NA	NA	NA	NA		NA	NA	NA	NA	NA	NA	NA	NA	NA	NA	NA
C	0	29 or older	5	housework	NA	NA	NA	NA	NA	NA	NA	NA	NA		NA	NA	NA	NA	NA	NA	NA	NA	NA	NA	NA
B	1	23-25	5	2	3	3	2	5	21	10	8	95	1	cerebrovascular dse	384	<20	3	1	1	2	1	1	2	1	1	10
A	1	20-22	3	2	3	1	1	5	20	10	10	70	2		313	<35	7	3	2	2	2	3	3	2	3	20
B	0	26-28	4	2	3	2	1	3	24	10	9	100	2		732	<20	4	3	3	1	1	3	2	2	2	17
B	0	26-28	4	2	3	1	2	12	23	8	8	80	2		826	<20	14	2	1	3	1	4	4	1	2	18
C	0	29 or older	5	4	NA	NA	NA	NA	NA	NA	NA	NA	NA		NA	NA	NA	NA	NA	NA	NA	NA	NA	NA	NA
A	0	20-22	4	1	1	1	1	6	NA	10	NA	100	1	pulmonary HT	798	<20	0	1	1	1	1	2	1	1	1	9
A	1	26-28	2	4	3	3	1	12	NA	10	NA	70	2		212	47	7	4	4	2	1	3	3	2	3	22
B	1	23-25	5	2	3	1	2	2MO	23	9	5	95	2		283	96.2	0	1	1	1	1	1	3	1	1	10
B	0	20-22	4	4	3	1	1	1	21	9	8	80	1	Pulmonary TB	11	2520000	2	2	1	1	1	1	1	1	1	9
C	0	29 or older	3	4	NA	NA	NA	NA	NA	NA	NA	NA	NA		NA	NA	NA	NA	NA	NA	NA	NA	NA	NA	NA
A	0	20-22	5	1	1	1	1	15	NA	8	NA	95	2		720	<20	2	3	2	1	1	2	1	1	1	12
A	1	26-28	2	4	3	1	1	4	NA	8	NA	60	1	Cataract	571	<20	10	2	2	1	1	3	1	1	1	12
C	1	29 or older	3	3	NA	NA	NA	NA	NA	NA	NA	NA	NA		NA	NA	NA	NA	NA	NA	NA	NA	NA	NA	NA
