# Supplementary material for: Understanding the challenges of healthcare transition in the context of HIV-related stigma for young adults with perinatal HIV in Thailand
Source: PLoS One. 2025 Nov 26;20(11):e0336624. doi: 10.1371/journal.pone.0336624 (PMC12654928; doi:10.1371/journal.pone.0336624)
Supplement: S2 File — (XLSX) [file pone.0336624.s002.xlsx]

## Sheet: code with excerpt
Themes and subthemes of HIV-related stigma and transition in young people with perinatal HIV
Themes	Subthemes	Contents	Examples of quotes
HIV-related stigma	Internalized stigma	Self stigma	"Sometime I was upset with myself and self-pity. However, most of the time I just let it go. There was no direct effect on my performance at work. It was like I could not work as much as I could. While I saw others work harder, I felt tired and desperated."[RA-02, male]
			I feel a bit tired as I need to think about taking medication everyday. Yes, I am so tired. I may not be very tough or as strong as I should be. I feel lack of energy, sometimes, and.. it might be due to my study, my work, and also, my HIV. I have always been so skinny. My friend said they were afraid that they could break my bone when we played together. My weight has never reached 50 kilos. I t…
			I am..like I know that I have a virus, but I am not serious because I have been taking my med quite well and it will not spread to others. I can live like other do. However, when someone say somethings like teasing about HIV, I still feel like.. are they talking about me? [CA-01, male]
			I usually denied joining school camping activities. Many classmates thought I was unhealthy as I said I needed to take medication. Most of the time I stayed home on my own." [RB-03, male]
	Anticipated stigma	Expecting that something might happen if others know individuals' HIV status leading to selected disclosure, aviodance of situation, the need to lie, and limited socialization.	I have never told anyone about my HIV. I was afraid that they would go away and end their relationship with me. If they heard that word HIV, they might think I am disgusting." [CB-01, female]
			When I was young, I felt not OK. I was afraid that others would know me having HIV like my friends. They might not play with me anymore if they knew it. By the way, I had never shared my fear with anyone, either at home or in the clinic. I did not want to talk about it at all. [CB-07, female]
			If we need to go to hospital near where we live, I am concerned on the safety. I mean our privacy, my son and me. We might see someone we know, and they might come up with questions. We don't want them to know about his medication" [CC-05, male]
			When I brought a medical certificate to school as I need to leave class, there was a name of the Red Cross Society on the paper head, you know. Everyone knew what type of disease was treated there, HIV.. Right? It is very famous for HIV treatment. ? My teacher only asked me why I did not attend the hospital nearby, why I needed to go to Bangkok. I said I had a lung disease, a serious one. [CA-01,…
	Enacted stigma	Experiences of being unfair treatment by others.	"I have never taken off my long sleeves cloth at school. Some of my classmates would call me "Gecko" with pigmented scar on my limbs. I did not get mad at them; I just did not want to be teased out." [RA-04, female]
			When I got back to work after coming to clinic to get my med, my employer told me that I was fired. She said a lot of word but I was not focused. I cried badly as I did not want to go home, I needed a job in the city. At the time I had just started working for a few months, and I had never mentioned my HIV to anyone. She knew it when I went to the hospital. [RB-04, female]
			Once my daughter had an accident and I took her to the emergency room. She needed to be hospitalized and could not eat or drink anything. The doctor asked if she needed to take any medication for underlying disease. I said she was on ART and she needed to take her pills daily. After that, no providers came near my daughter. No wound dressing, no blood pressure measurement, no one even walked in t…
	Being discriminated against	Being treated unfairly or differently from others as a result of having HIV.	I lived with my grandma and she had many relatives in the big family. When we came together, my cousins and me. I was not allow to do something with other kids at my age, like sharing a glass of water. Those adults said I was sicked. I thought I was not. I was wondering, but I could not speak up for myself." [RA-01, female]
			It was since my childhood, I felt like I wanted to be on my own. It has become my habit to isolate myself. I was disappointed when they did not accept me into the vacational school. My grandma cried, and I was feeling down. I would rather stay home." [RB-03, male]
			My grandma said I cannot have a boyfriend, I cannot have sex with anyone. I should not have a partner as my disease is contagious. I was like… oh! I should not start a relationship. She kept telling me since I was diagnosed with the diesase. [CB-01, female]
Transition experiences	Feeling unprepared and hesitation		I was not aware about the change. I came to clinic with my mom, and they told me that I need to get my med from another hospital because of my job. I was just starting to work at a convenient store. The nurse said I could not have my med there anymore. She made a paper for me, and my mom took me to another hospital. We have never been there before. I was unclear what had happen, but I got my med …
			“They treated me nicely at that hospital. When they asked how I was, I didn't know what to say. They kept asking when I started my med. I said I didn't know. People told me I started when I was young, but I recalled taking med when I was a grown-up, not a long time ago. I was doubtful and not sure about it." [RB-04, female]
			"I was worried and wondered if I would be OK or not. I did not know where to start the first time I went there. I was not used to it. That was a new place I had never visited. I had to get through it. I did everything by myself, and finally I was done. It took some time until I felt comfortable and liked settling down in that clinic." [CB-02, female]
	Percieved loss of support and demotivated from being in care	Feeling discourage, helpless, and seeing no support from the service system. Being uncertain and discomfort while receiving care in the new clinic.	In the adult clinic, besides the change of clinic staff, he would have to meet new doctors at each visit. He would need to be responsible for himself. They change nurses and doctors all the time. I don’t know. For myself, sometimes they changed my medication or made a new diagnosis. I did not understand. I don’t dare to ask, as they might think I was picky. [CC-02, female]
			"I was assigned to another hospital after I started working. I did not go at that time. I was afraid to see people outside of this clinic. I did not like it. I used to go there with Grandma. The nurses talked to us badly." [CB_07, female]
			"I don't think they know what I have inside me. The doctor only signed the prescription and told me to go home. I felt like providers in the ped clinic had more knowledge, and they knew more about me." [RA-02, male]
			What is irritating to me is that doctors do not review my information even they could see it in the computer. Last time I had blood test, and my renal lab was not good. The first doctor said it might be due to my med. He told me to repeat the test next time. During the subsequent visit, I met another doctor, he only asked if I was OK. When I said I was OK, He gave me a prescription without mentio…
	Anticipated social problems	Think ahead about unfavorable events that might occur, or concern about negative consequences/conditions.	I did not go to that hospital [where I can use my social security scheme]. I was afraid that I would meet someone who I knew. I mean they knew me,but they did not know what I had, and they might ask me why I needed to go there. The hospital is nearby my house, I was scare of seeing people. [CA-05, female]
			"I once met a friend in the hospital, and she asked why I was there. I said I was sick and needed a doctor." [CB-02, female]
			"When I left the office for a clinic visit, I needed to bring back a medical certificate. I had to white out the clinic name as it was "HIV clinic." Unlike here, I could recall the clinic named Integrated Youth Service, which did not allow others to know what kind of services were provided" [CB-04, female]
			We will be uncomfortable if we have to wait so long, like more than one hour, it is not OK. [FG-1, female]
			What makes us feel comfortable when come to clinic is the fast service. I mean half a day like in the pediatric clinic I used to attend. Now I need a day off work to get medication. Say we arrive at the hospital at 9 or 10 AM, we need to get a queue, screening, and sitting there in the waiting area. They will measure our body weight and tell us to wait for the time to enter the doctor’s room. Som…
	Acceptance and moving on		The new clinic is so near to my house. I just miss an opportuity to come to the city [laughing]. I have no problem as I need to go to clinic only once in 2 or 3 months, not everyday. It is OK to me. After clinic visit, I can go to work. Oh! Now I am unemployed, but it doesn't matter at all. [RB-03, male]
			I only concern about the waiting duration and now it is much better. I have applied for the hospital mailing service. My med is sent to my home every 3 months if I paid 100 baht before leaving the clinic. I would get 2 appointment cards, one for the next blood test and another for meeting with the doctor. I have never missed it, and there is no problem so far. [FG-1, male]
			At first, I met with a nurse who was moody and she was mad at me. On that day I forget to bring my glasses and I could not see the sign in the front. I walked into the room and she shouted at me “Do not come in”. She pointed to the sign on the doorway “Don’t you see that sign?”. I was upset. In fact she could say something like “please wait outside for a moment, we are preparing our services”. I …
Transition needs	To learn beforehand	The need to know and be prepared for the upcoming transition	"I wish they could tell me in advance, around one month is OK, so that I could prepare myself. [RA-03, male]
			Two visits before going is the best one. Yes, I mean around 6 months. You can talk to us before that, but we will forget. It is good to know what will happen in the future, what will happen after you got a job. At that time I knew that I have a social security scheme, but I did not realize that it would affect ART and clinic attendance.[FG-2, female]
			We need to learn the transmission before we leave. Yes, we have heard it since we were young, but we might have forgotten the details. If we do not know it before moving out, we might end up knowing nothing at all. No one in the new clinic will advise us or talk to us about transmission. No supportive staff whom we could ask or chat with. [FG-2, female]
	To be guided and stay connected	Want to have a guidance, accompanying person, and be followed after transtion, to stay connect with the pediatric clinic	I was not worried about people or providers. I was just unsure where to start when I arrived at the hospital like which building or table should I direct my self to [RB-02, male]
			" I want someone to walk me to the new clinic. I do not know where to go. The room and the buildng are different. [RA-04, female]
			If we have already transitioned out, we can advise one another who follow the same path, like telling them what will happen at the new hospital. They can be well-prepared for seeing unkind providers, and unfriendly nurses. It is unlike pediatric clinic where we are familiar. If we know what it will be like, we can accept it easily. We might be discriminated in the adult clinic, that is what we ne…
			We want to be followed. Yes, it is like a nurse calling us to ask how we are doing after moving to the new clinic. How do we feel? What happen there? She could call by phone; it is so easy thing, right? We can share with her what is going on, and ask her questions we have.” [FG-1, male]
	To delay transition	A desire to stay longer in pediatric clinics and postpone transition until late adolescence or adult years.	“I think transition should be at the age of 20. Why not 18? They are too young; they were just adolescents. I like ped clinic more than the adult one. Adult clinic has many problematic issues. Doctors and nurses who work there are changing so often.” [CC-02, female]
			"Now you said the age cutoff is 24 years, right? It is too soon, in my mind. I think it should be around 30 to be optimal. Twenty-four is still young, I will need someone to accompanying me, but if I were 30, I could go by myself. [CA-05, female]
			If I am 24-25 years old, I think I can go by myself. At the first time, may be with my mom. No need for clinic staff to accompanying me, but I would love it if it were possible. [CA-03, male]
